# Supplementary material for: Variation in the Conservation of Species-Specific Gene Sets for HMO Degradation and Its Effects on HMO Utilization in Bifidobacteria
Source: Nutrients. 2024 Jun 15;16(12):1893. doi: 10.3390/nu16121893 (PMC11206791; doi:10.3390/nu16121893)
Supplement: Supplementary file 1 [file nutrients-16-01893-s001.zip › Supplementary table S1-S5.xlsx]

## Sheet: Table S1
Table S1: Used query nucleotide sequences and accession numbers.
Name	Locus Tags	Origin	Strain	GenBank Accession No.
AfcA	N.A.	B. bifidum	JCM1254T	AY303700.1
AfcB	N.A.	B. bifidum	JCM1254T	AB474964.1
BbgIII	N.A.	B. bifidum	JCM1254T	AB504520.1
BbhI	N.A.	B. bifidum	JCM1254T	AB504521.1
LnbB	N.A.	B. bifidum	JCM1254T	EU281545.1
SiaBb2	N.A.	B. bifidum	JCM1254T	AB278567.1
LnpA1	N.A.	B. bifidum	JCM1254T	AB181927.1
LnpA2	N.A.	B. bifidum	JCM1254T	AB262011.1
lnp cluster	BBPR_1050 - BBPR_1057	B. bifidum	PRL2010	NC_014638.1
GlcNac catabolism	Bbr_1247 - Bbr_1252	B. breve	UCC2003	CP000303.1
lacS lacZ6 lacI	Bbr_1551 - Bbr_1553	B. breve	UCC2003	CP000303.1
lnp-glt cluster	Bbr_1585 - Bbr_1590	B. breve	UCC2003	CP000303.1
lnt cluster	Bbr_0526 - Bbr_0529	B. breve	UCC2003	CP000303.1
nah cluster	Bbr_1554 - Bbr_1560	B. breve	UCC2003	CP000303.1
lacZ2	Bbr_0010	B. breve	UCC2003	CP000303.1
H1 cluster	Blon_2331 - Blon_2361	B. infantis	ATCC15697T	CP001095.1
H2 cluster	Blon_0243 - Blon_0248	B. infantis	ATCC15697T	CP001095.1
H3 cluster	Blon_0423 - Blon_0426	B. infantis	ATCC15697T	CP001095.1
H4 Sialylated glycans	Blon_0641 - Blon_0651	B. infantis	ATCC15697T	CP001095.1
H5 lnp cluster	Blon_2171 - Blon_2177	B. infantis	ATCC15697T	CP001095.1
nag cluster	Blon_0875 - Blon_0885	B. infantis	ATCC15697T	CP001095.1
Fucosyllactose 1	Blon_2202 - Blon_2204	B. infantis	ATCC15697T	CP001095.1
Fucosyllactose 2	Blon_2305 - Blon_2310	B. infantis	ATCC15697T	CP001095.1
Fucosyllactose 3	Blon_0341 - Blon_0346	B. infantis	ATCC15697T	CP001095.1
GH2	Blon_0268	B. infantis	ATCC15697T	CP001095.1
GH20	Blon_0459	B. infantis	ATCC15697T	CP001095.1
GH20	Blon_0732	B. infantis	ATCC15697T	CP001095.1
Bga42A	Blon_2016	B. infantis	ATCC15697T	CP001095.1
Beta-galactosidase trimerisation domain protein GH42	Blon_2123	B. infantis	ATCC15697T	CP001095.1
Î²-N-acetylglucosaminidase (1,3/6) GH20	Blon_2355	B. infantis	ATCC15697T	CP001095.1
Beta-galactosidase trimerisation domain protein GH42	Blon_2416	B. infantis	ATCC15697T	CP001095.1
lnbX/lnbY	BLLJ_1505 - BLLJ_1506	B. longum	JCM1217T	AP010888.1
lnp cluster	BLLJ_1620 - BLLJ_1626	B. longum	JCM1217T	AP010888.1
FHMO cluster	BLNG_01254 - BLNG_01264	B. longum	SC596	IMG Genome ID: 2513237171
GH2	BLNG_00015	B. longum	SC596	IMG Genome ID: 2513237171
GH42	BLNG_01753	B. longum	SC596	IMG Genome ID: 2513237171
GlcNAc metabolism	BLNG_00457 - BLNG_00460	B. longum	SC596	IMG Genome ID: 2513237171
LNB/GNB cluster 2	BLNG_00933 - BLNG_00936	B. longum	SC596	IMG Genome ID: 2513237171
lnp cluster	BLNG_00160 - BLNG_00166	B. longum	SC596	IMG Genome ID: 2513237171
LNB/LNT utilization	BBPC_1686 - BBPC_1692	B. pseudocatenulatum	DSM20438	NZ_AP012330.1
FHMO cluster	BBPC_1770 - BBPC_1777	B. pseudocatenulatum	DSM20438	NZ_AP012330.1
scardovii GH	NA	NA	NA	NA

## Sheet: Table S2
Table S2: Sequencing statistics and genomic features of the Bifidobacterium strains used in this study.
Bifidobacterium strain	Completeness (%)	Contamination (%)	Contigs (n)	Genome size (nt)	L50	N50	L90	N90	GC content (%)	tRNA	ORF	rRNA	tmRNA	CRISPR
Bif016 adolescentis	100	0.2	23	2263727	3	239512	9	82634	59.37	57	1859	4	1	1
Bif027 adolescentis	99.97	0.08	17	2097878	4	213622	10	73247	59.12	51	1649	4	1	1
Bif034 adolescentis	100	0.82	19	2218792	3	358055	9	80933	59.24	63	1831	4	1	2
Bif046 adolescentis	99.99	0.15	11	2108302	1	1482347	5	76043	59.48	55	1710	4	1	1
Bif060 adolescentis	100	0.46	29	2440245	5	162423	13	75430	59.93	62	2074	4	1	3
Bif061 adolescentis	100	0.47	57	2436430	7	109433	22	26963	59.94	66	2074	4	1	2
Bif084 adolescentis	99.99	0.13	22	2094910	3	308613	11	70224	59.45	57	1734	4	1	1
Bif105 adolescentis	100	0.41	31	2329080	2	369844	9	79306	59.24	51	1933	3	1	1
Bif106 adolescentis	100	0.19	13	2122975	2	749069	5	84405	59.29	56	1683	4	1	2
Bif107 adolescentis	100	0.43	18	2155417	3	236177	9	84236	59.47	52	1750	4	1	2
Bif122 adolescentis	99.99	0.15	14	2108450	1	1067309	8	76113	59.47	51	1705	4	1	1
Bif129 adolescentis	100	0.76	16	2217230	3	357614	9	80408	59.24	63	1832	4	1	1
Bif137 adolescentis	100	0.14	16	2200193	2	315838	7	74563	59.24	54	1788	4	1	2
angulatum, DSM20098, Type strain	99.96	0.3	18	2005602	3	269545	8	101340	59.41	59	1566	2	1	5
Bif062 angulatum	99.86	0.37	15	1999877	4	213739	10	74188	59.38	52	1556	2	1
animalis BB-12	99.81	0.25	37	1915423	7	86212	20	33785	60.47	53	1550	3	1	1
animalis, Bi-07	99.83	0.28	27	1918925	5	165602	14	53468	60.45	54	1560	3	1	1
animalis, UABla-12	97.39	0.63	4	1961517	1	1545193	2	400139	60.45	53	1609	14	1	1
Bif203 animalis	99.86	0.84	36	1928607	4	182115	12	70550	60.41	56	1581	4	1	1
Bif004 bifidum	99.97	0.02	38	2159066	7	123059	18	47886	62.87	52	1788	2	1	2
Bif011 bifidum	99.97	0.15	20	2144677	5	155709	11	91654	62.69	51	1732	2	1
Bif012 bifidum	99.95	0.12	16	2187689	3	317132	8	105242	62.78	52	1779	2	1	2
Bif057 bifidum	99.97	0.26	19	2240137	4	215630	9	117740	62.7	52	1853	2	1
Bif072 bifidum	99.98	0.12	22	2135099	5	220652	10	108609	62.76	52	1725	2	1	1
Bif135 bifidum	99.97	0.26	17	2239819	4	217051	9	141102	62.7	52	1846	2	1
Bif161 bifidum	99.96	0.14	19	2179400	3	203834	8	106929	62.77	53	1778	2	1	2
Bif163 bifidum	99.97	0.13	19	2179979	2	458071	7	103862	62.76	53	1777	2	1	1
Bif176 bifidum	99.96	0.17	15	2222133	2	554637	5	137710	62.79	53	1846	2	1	1
Bif177 bifidum	99.95	0.24	24	2221303	5	170961	13	69648	62.77	54	1815	2	1	1
Bif178 bifidum	99.74	0.15	22	2152479	4	215142	11	68162	62.71	51	1746	2	1
Bif188 bifidum	99.92	0.22	25	2193252	4	181928	13	52496	62.65	54	1815	2	1	3
bifidum, JCM1254	99.92	0.14	21	2219292	4	237236	10	74404	62.76	52	1818	2	1
bifidum, JCM1255, type strain	99.9	0.76	19	2205997	3	409593	5	202984	62.67	54	1864	2	1
Bif179 breve	99.99	0.59	38	2501032	7	140604	15	77449	58.61	67	2137	2	1	2
Bif204 breve	99.98	0.04	17	2314976	3	327663	7	127655	58.7	47	1933	2	1	2
breve, Bif099	99.96	0.05	14	2306315	2	638520	6	92591	58.83	54	1913	2	1	1
breve, Bif195	99.99	0.04	13	2316683	2	581562	5	231016	58.7	52	1934	2	1	2
breve, BR3	99.99	0.1	45	2388699	4	243758	10	70125	59.02	55	2071	2	1	1
breve, DSM20213, Type strain	99.95	0.1	14	2258556	2	547385	7	142530	58.87	48	1920	2	1
breve, M-16V	99.94	0.1	17	2260580	3	318021	7	151864	58.86	53	1932	1	1
breve, NCC 2950	99.98	0.13	16	2361204	3	422512	8	94629	58.88	49	2022	2	1
Bif028 catenulatum	99.94	0.18	12	2115536	1	1068612	4	55959	55.99	54	1732	3	1	1
Bif096 catenulatum	99.97	1.52	38	2048475	3	378645	7	55982	56.1	54	1776	3	1	1
Bif124 catenulatum	99.94	0.24	11	2100255	1	1100575	3	276033	56.12	56	1775	3	1	1
Bif193 catenulatum	99.92	0.09	9	2047211	1	1046436	3	280762	56.13	54	1677	3	1	1
Bif199 catenulatum	99.93	0.37	19	2100502	2	258009	7	104957	56.19	56	1759	3	1
Bif206 catenulatum	99.96	0.41	14	2014850	1	1027677	4	56130	56.11	55	1651	3	1	1
Bif207 catenulatum	99.94	0.19	24	2082696	1	1197979	5	61240	56.03	55	1760	3	1	1
catenulatum, DSM20103, Type strain	99.96	0.31	24	2066440	2	363769	6	109980	56.12	55	1719	3	1	1
Bif175 longum infantis	99.99	0.53	53	2717404	7	126539	19	58223	59.69	56	2419	1	1	1
Bif181 longum infantis	99.99	0.53	56	2714777	8	121406	21	51172	59.69	57	2422	1	1	1
longum infantis, Bi-26	99.99	0.41	38	2582903	5	183122	13	72860	59.37	59	2246	2	1	2
longum infantis, Bifin02	99.98	0.54	24	2734889	5	198143	12	127523	59.85	55	2430	2	1
longum infantis, DSM20088, Type strain	99.99	1.14	49	2779817	9	98061	22	52280	59.82	78	2530	3	1
longum infantis, EVC001	99.98	1.14	43	2782513	7	140510	19	52280	59.82	82	2534	2	1
longum infantis, M-63	99.29	2.02	76	2780893	7	141949	19	51871	59.71	87	2607	3	1
longum infantis, NLS super strain	99.98	0.53	26	2734819	5	198172	13	111235	59.85	55	2438	2	1
Bif001 longum longum	99.98	0.03	53	2328187	8	98752	23	32129	60.14	52	1950	2	1
Bif003 longum longum	99.93	0.03	43	2228819	6	137694	19	38163	59.79	55	1841	2	1	1
Bif006 longum longum	99.97	0.03	28	2291452	4	129672	16	50121	60.28	50	1893	2	1	2
Bif007 longum longum	99.97	0.01	31	2236176	5	200440	12	50386	59.88	52	1819	2	1
Bif008 longum longum	99.98	0.08	25	2345860	3	383046	10	61803	60.17	49	1937	2	1	1
Bif009 longum longum	99.99	0.19	43	2401686	6	146022	16	40212	59.86	54	2036	2	1
Bif010 longum longum	99.98	2.26	53	2425968	7	124573	21	31926	60.17	53	2037	2	1
Bif017 longum longum	99.99	0.43	53	2542866	7	115449	21	46167	59.68	72	2131	2	2	3
Bif018 longum longum	99.98	0.06	26	2265176	3	175555	12	79018	60.04	51	1858	2	1
Bif019 longum longum	99.98	0.4	47	2625131	7	141201	21	35083	59.88	75	2257	2	2	2
Bif020 longum longum	99.98	0.02	49	2373105	8	115608	23	26356	60.4	49	1978	2	1
Bif021 longum longum	99.98	0.08	14	2196536	3	270222	8	121497	59.9	50	1791	2	1	1
Bif022 longum longum	99.81	0	42	2287114	6	115657	17	47484	59.91	48	1870	2	1
Bif023 longum longum	99.96	4.02	65	2412535	11	73277	31	29724	60.13	56	2030	2	1
Bif024 longum longum	99.99	0.07	45	2414297	9	100079	25	39110	60.15	50	2037	2	1
Bif025 longum longum	100	0.08	25	2463108	3	230382	9	85321	60.17	52	2077	2	1
Bif026 longum longum	99.98	0.12	27	2338899	4	236531	12	47846	59.98	50	1947	2	1
Bif033 longum longum	99.92	0.09	45	2280228	6	114718	20	28139	59.92	50	1850	2	1	2
Bif036 longum longum	99.99	0.01	40	2293948	6	148144	20	33396	60.24	53	1854	2	1	2
Bif037 longum longum	99.99	0.01	43	2292909	7	131420	21	33409	60.25	53	1845	2	1	1
Bif039 longum longum	99.99	0.42	57	2583014	9	92595	25	29578	59.75	76	2213	2	2	2
Bif040 longum longum	99.99	0.52	82	2658028	12	75540	32	27028	59.82	83	2292	2	2	2
Bif041 longum longum	99.99	0.41	74	2596157	11	81436	29	35420	59.64	83	2255	2	2	2
Bif042 longum longum	99.99	0.52	88	2658266	13	75540	35	20252	59.82	83	2300	2	2	2
Bif045 longum longum	99.98	0.03	41	2404563	5	118795	17	39698	60.28	48	1999	2	1	2
Bif050 longum longum	99.95	0.02	33	2267956	6	162378	15	54016	59.77	50	1840	2	1	2
Bif051 longum longum	99.91	0.01	34	2267106	5	171513	16	39522	59.77	56	1836	2	1	2
Bif054 longum longum	99.97	0.09	37	2396232	5	183466	15	58387	60.01	56	2012	2	1
Bif055 longum longum	99.94	0.04	36	2362564	7	106429	18	52371	60.01	55	2003	2	1
Bif058 longum longum	99.96	0.05	36	2353783	5	173691	15	41749	60.02	55	2001	2	1
Bif064 longum longum	100	0.1	56	2465033	9	109486	25	22911	60.06	55	2092	2	1
Bif065 longum longum	99.99	0.12	37	2387973	7	130116	17	54777	60.24	55	1981	2	1	1
Bif067 longum longum	99.97	0.04	41	2459334	8	93929	22	41524	60.23	53	2032	2	1
Bif073 longum longum	99.99	0.04	50	2263361	7	97155	22	25881	60.05	54	1834	2	1
Bif075 longum longum	100	0.33	56	2359040	9	95691	25	33943	59.92	49	1984	2	1
Bif076 longum longum	99.97	0.02	48	2308917	7	141397	21	26754	59.92	53	1892	2	1	2
Bif077 longum longum	99.97	0.02	41	2303526	6	142229	17	30301	59.92	53	1884	2	1	2
Bif079 longum longum	99.97	0.09	25	2342391	4	195970	11	74823	60.15	53	1912	2	1	3
Bif080 longum longum	99.92	0.01	49	2184439	8	97900	23	31140	59.97	53	1777	2	1
Bif083 longum longum	99.93	0.01	52	2231264	9	97900	25	26201	59.98	53	1842	2	1
Bif092 longum longum	99.99	0.12	45	2331273	8	99590	20	35989	60.08	53	1914	2	1	1
Bif093 longum longum	99.99	0.08	34	2332316	7	107079	17	62011	60.11	53	1911	2	1	1
Bif094 longum longum	99.99	0.11	37	2351773	6	109312	19	42378	60.18	54	1918	2	1
Bif097 longum longum	99.96	0.23	56	2382730	10	93091	26	33114	60.27	54	1975	2	1
Bif100 longum longum	99.98	0.15	51	2361657	12	76723	30	30208	60.26	57	1947	2	1
Bif101 longum longum	99.98	0.15	58	2350761	11	86021	30	27019	60.28	53	1944	2	1
Bif103 longum longum	99.98	0.29	68	2434374	8	92237	26	23099	60.17	61	2180	2	1
Bif109 longum longum	99.99	2.94	68	2502426	8	99749	25	36226	60.24	52	2125	2	1
Bif110 longum longum	99.95	0.02	49	2365030	7	120371	23	29796	60.13	53	1942	2	1	1
Bif111 longum longum	99.99	0.14	73	2495420	8	90799	23	42728	60.25	56	2120	2	1
Bif112 longum longum	99.99	0.94	90	2462017	12	71072	39	16634	60.23	54	2085	2	1
Bif116 longum longum	99.97	0.15	66	2430745	10	76154	30	21148	59.67	76	2020	2	1	4
Bif118 longum longum	99.95	0.04	43	2316689	6	134660	16	45911	60.36	55	1926	2	1
Bif119 longum longum	99.97	0.07	60	2276072	8	107927	25	24651	60.12	55	1843	2	1
Bif120 longum longum	99.99	0.2	67	2464426	9	80221	30	20952	59.74	76	2057	2	1	5
Bif125 longum longum	99.99	0.01	43	2296910	7	128044	20	40165	60.23	48	1849	2	1	2
Bif148 longum longum	99.99	0.26	66	2542837	10	84896	27	24323	60	53	2145	2	1	2
Bif155 longum longum	99.97	0.07	62	2393720	8	93964	23	26974	60.19	57	1970	3	1
Bif189 longum longum	99.99	0.13	23	2382140	4	295278	10	80012	60.24	54	1976	2	1
Bif191 longum longum	99.99	0.06	37	2378705	5	184009	16	37066	60.3	50	1983	1	1
Bif198 longum longum	99.99	0.06	36	2376311	5	184179	16	33474	60.3	54	1988	2	1
longum longum, 35624	99.97	0.13	21	2234727	3	251564	9	95780	59.98	50	1808	2	1	1
longum longum, BB-46	99.96	0.33	30	2343051	5	152315	14	43487	60.28	76	1920	2	1
longum longum, BB536	100	0.1	35	2395021	7	122289	18	38303	59.94	48	2022	2	1
longum longum, BG7	99.97	0.1	30	2423051	4	211064	11	72087	59.96	57	1980	2	1	1
longum longum, DSM20219, Type strain	100	5.19	156	2426462	5	152314	15	34613	60.09	72	2171	2	1	1
longum longum, VFC1442	99.99	0.02	66	2280542	12	65747	32	25875	59.85	56	1854	2	1	3
Bif070 pseudocatenulatum	99.99	0.26	23	2265415	4	189882	11	83050	56.35	47	1847	3	1
Bif182 pseudocatenulatum	100	0.37	19	2342962	3	416280	8	98100	56.44	49	1904	3	1	1
Bif200 pseudocatenulatum	99.99	0.52	18	2260828	3	368502	7	94453	56.46	52	1831	2	1	3
Bif201 pseudocatenulatum	99.99	0.49	18	2261289	3	397403	8	97847	56.46	53	1832	2	1	1
pseudocatenulatum, DSM20438, Type strain	99.99	0.44	13	2265134	2	489095	5	137585	56.33	54	1823	3	1	1
Bif184 scardovii	99.9	1.02	23	3129628	4	301413	12	92362	64.75	57	2459	2	1	3

## Sheet: Table S3
Table S3: Species-specific genome sizes (nt)
Species	Min	Mean	Max	Sd
B. adolescentis	2094910	2214894	2440245	121890
B. angulatum	1999877	2002739	2005602	4048
B. animalis	1915423	1931118	1961517	21019
B. bifidum	2135099	2191451	2240137	34811
B. breve	2258556	2338505	2501032	79264
B. catenulatum	2014850	2071995	2115536	33986
B. longum infantis	2582903	2728501	2782513	65341
B. longum longum	2184439	2376539	2658266	106220
B. pseudocatenulatum	2260828	2279125	2342962	35748
B. scardovii	3129628	3129628	3129628

## Sheet: Table S4
Table S4. Species-specific genomic GC content (%).
Species	Min	Mean	Max	Sd
B. adolescentis	59.12	59.42	59.94	0.26
B. angulatum	59.38	59.4	59.41	0.03
B. animalis	60.41	60.45	60.47	0.03
B. bifidum	62.65	62.74	62.87	0.06
B. breve	58.61	58.81	59.02	0.13
B. catenulatum	55.99	56.1	56.19	0.06
B. longum infantis	59.37	59.73	59.85	0.16
B. longum longum	59.64	60.05	60.4	0.19
B. pseudocatenulatum	56.33	56.41	56.46	0.07
B. scardovii	64.75	64.75	64.75

## Sheet: Table S5
Table S5: Species-specific number of ORFs
Species	Min	Mean	Max	Sd
B. adolescentis	1649	1817	2074	138
B. angulatum	1556	1561	1566	7
B. animalis	1550	1575	1609	26
B. bifidum	1725	1798	1864	45
B. breve	1913	1982	2137	83
B. catenulatum	1651	1731	1776	46
B. longum infantis	2246	2453	2607	108
B. longum longum	1777	1978	2300	126
B. pseudocatenulatum	1823	1847	1904	32
B. scardovii	2459	2459	2459
